# Supplementary material for: Correction: Formation of a Polarised Primitive Endoderm Layer in Embryoid Bodies Requires Fgfr/Erk Signalling
Source: PLoS One. 2015 Oct 30;10(10):e0141401. doi: 10.1371/journal.pone.0141401 (PMC4627655; doi:10.1371/journal.pone.0141401)
Supplement: S2 File — These require Zeiss LSM Image Browser to view, which is available to freely download from Zeiss. (ZIP) [file pone.0141401.s002.zip]

Archive with 2 entries (2 files):
- AZD-4547Nanogv2.lsm
- PD-0325901Nanog.lsm
