# Supplementary material for: Correction: Formation of a Polarised Primitive Endoderm Layer in Embryoid Bodies Requires Fgfr/Erk Signalling
Source: PLoS One. 2015 Oct 30;10(10):e0141401. doi: 10.1371/journal.pone.0141401 (PMC4627655; doi:10.1371/journal.pone.0141401)
Supplement: S3 File — (ZIP) [file pone.0141401.s003.zip]

Archive with 1 entries (1 files):
- 0813x6.tif
